# Supplementary material for: Association between Incidental Pelvic Inflammation and Aggressive Prostate Cancer
Source: Cancers (Basel). 2022 May 31;14(11):2734. doi: 10.3390/cancers14112734 (PMC9179284; doi:10.3390/cancers14112734)
Supplement: Supplementary file 1 [file cancers-14-02734-s001.zip]

Archive with 1 entries (1 files):
- cancers-1697081-supplementary.pdf
